# Supplementary material for: Rat Pharmacokinetics and In Vitro Metabolite Identification of KM-819, a Parkinson’s Disease Candidate, Using LC-MS/MS and LC-HRMS
Source: Molecules. 2024 Feb 25;29(5):1004. doi: 10.3390/molecules29051004 (PMC10934217; doi:10.3390/molecules29051004)
Supplement: Supplementary file 1 [file molecules-29-01004-s001.zip]

Archive with 1 entries (1 files):
- molecules-2819986-supplementary.pdf
